# Supplementary material for: Molecular Analysis of Endocrine Disruption in Hornyhead Turbot at Wastewater Outfalls in Southern California Using a Second Generation Multi-Species Microarray
Source: PLoS One. 2013 Sep 25;8(9):e75553. doi: 10.1371/journal.pone.0075553 (PMC3783431; doi:10.1371/journal.pone.0075553)
Supplement: Table S3 — (XLS) [file pone.0075553.s007.xls]

## Sheet: HT Correlations Field Study
Table S3
Expanded significant Spearman correlation analysis between gene expression data
and defined phenotypic endpoints or other differentially regulated transcripts.
Variable	by Variable	Spearman Rho	Prob>|Rho|
AR	ACTB	-0.4297	0.0459
ESR2	ACTB	0.4534	0.0341
GLUT1	ACTB	0.4862	0.0218
GLUT4	ACTB	0.4524	0.0345
PR	ACTB	0.4896	0.0207
STAR	ACTB	0.7538	<.0001
HSD11B2	AHR	0.4512	0.0351
PR	AHR	0.6409	0.0013
PXR	AHR	0.5733	0.0053
VEGF	AHR	0.4907	0.0204
MR	AR	0.4308	0.0453
STAR	AR	-0.5968	0.0034
VDRB	AR	0.5291	0.0113
HEPC2	Calc Age (y)	-0.4759	0.0252
HSP90B	Calc Age (y)	0.4652	0.0292
IGFBP1	Calc Age (y)	-0.5263	0.0119
IGFBP2	Calc Age (y)	-0.4822	0.0231
MT	Calc Age (y)	0.5246	0.0122
RXR	Calc Age (y)	-0.6136	0.0024
SHBG	Calc Age (y)	-0.5581	0.007
SL (cm)	Calc Age (y)	0.998	<.0001
STAR	Calc Age (y)	-0.4113	0.0572
VTG1	Calc Age (y)	0.4742	0.0258
VTG2	Calc Age (y)	0.5246	0.0122
Wt (g)	Calc Age (y)	0.8444	<.0001
ZP3	Calc Age (y)	0.5807	0.0046
ESR1	Cort (ng/ml)	0.7053	0.0002
HSD11B2	Cort (ng/ml)	0.4952	0.0191
HSP70	Cort (ng/ml)	0.5313	0.0109
HSP90A	Cort (ng/ml)	0.4297	0.0459
IGF-I (ng/ml)	Cort (ng/ml)	-0.4308	0.0453
ZP2	Cort (ng/ml)	-0.4353	0.0429
ZP3	Cort (ng/ml)	-0.4918	0.0201
PXR	CYP19	0.6874	0.0004
GLUT1	CYP1A	0.4308	0.0453
GLUT4	CYP1A	0.523	0.0125
HSP90A	CYP1A	0.4105	0.0577
PR	CYP1A	0.4433	0.0388
AHR	CYP3A	0.4579	0.0321
ESR2	CYP3A	0.4952	0.0191
GLUT1	CYP3A	0.4963	0.0188
GR	CYP3A	-0.4489	0.0361
HSD11B2	CYP3A	0.4704	0.0272
PPARD	CYP3A	0.4986	0.0182
PXR	CYP3A	0.4213	0.0508
GLUT1	E2 (pg/ml)	-0.5121	0.0148
MR	E2 (pg/ml)	-0.4625	0.0302
PPARG	E2 (pg/ml)	0.4094	0.0585
PR	E2 (pg/ml)	-0.4399	0.0405
HSD11B2	ESR1	0.5743	0.0052
AHR	ESR2	0.6251	0.0019
ESR1	ESR2	0.6589	0.0009
HSD11B2	ESR2	0.6059	0.0028
HSD17B1	ESR2	-0.4331	0.0441
PXR	ESR2	0.4581	0.032
CYP19	FXR	0.7019	0.0003
GR	FXR	0.4591	0.0316
LXR	FXR	0.7064	0.0002
PXR	FXR	0.5021	0.0173
RAR	FXR	0.5946	0.0035
THRA	FXR	0.6781	0.0005
THRB	FXR	0.5867	0.0041
VDRB	FXR	0.4625	0.0302
VEGF	FXR	0.4884	0.0211
VEGF	GAPDH	0.4613	0.0307
AHR	GLUT1	0.7425	<.0001
ESR2	GLUT1	0.6375	0.0014
HSD11B2	GLUT1	0.5223	0.0126
PR	GLUT1	0.7843	<.0001
PXR	GLUT1	0.4174	0.0533
CYP19	GLUT4	0.5722	0.0054
GLUT1	GLUT4	0.4535	0.034
PR	GLUT4	0.4727	0.0263
PXR	GLUT4	0.4718	0.0267
STAR	GLUT4	0.4445	0.0382
CYP19	GR	0.5042	0.0167
GAPDH	GST	-0.4421	0.0394
HSD11B2	GST	0.4579	0.0321
HSP90A	GST	0.4794	0.024
RAR	GST	0.4353	0.0429
ZP2	GST	-0.52	0.0131
ACTB	HEPC1	-0.4704	0.0272
STAR	HEPC1	-0.476	0.0251
GAPDH	HEPC2	0.4545	0.0336
VEGF	HEPC2	0.4421	0.0394
PXR	HSD11B2	0.4982	0.0183
HEPC2	HSD17B1	0.6635	0.0008
GR	HSP70	0.5189	0.0133
HSP90A	HSP70	0.7956	<.0001
THRA	HSP70	0.4421	0.0394
ZP2	HSP70	-0.4353	0.0429
CYP19	HSP90A	0.4771	0.0247
GLUT4	HSP90A	0.492	0.02
GR	HSP90A	0.5449	0.0087
RAR	HSP90A	0.4963	0.0188
THRA	HSP90A	0.5855	0.0042
THRB	HSP90A	0.4884	0.0211
ZP2	HSP90A	-0.5663	0.006
GLUT4	HSP90B	0.5445	0.0088
HSP70	HSP90B	0.6115	0.0025
HSP90A	HSP90B	0.738	<.0001
AHR	IGFBP2	0.4636	0.0298
CYP3A	IGFBP2	0.5325	0.0107
ESR1	IGFBP2	0.4545	0.0336
ESR2	IGFBP2	0.5471	0.0084
FXR	IGFBP2	0.5505	0.0079
HSD11B2	IGFBP2	0.633	0.0016
LXR	IGFBP2	0.4218	0.0506
PPARD	IGFBP2	0.4342	0.0435
PXR	IGFBP2	0.4151	0.0547
VDRB	IGFBP2	0.4512	0.0351
VEGF	IGFBP2	0.415	0.0548
AHR	IGF-I (ng/ml)	-0.4342	0.0435
MRPS28	IGF-I (ng/ml)	0.4297	0.0459
ZP2	IGF-I (ng/ml)	0.4297	0.0459
AHR	LXR	0.4941	0.0194
CYP19	LXR	0.5584	0.0069
GLUT1	LXR	0.4342	0.0435
HSD11B2	LXR	0.4286	0.0466
PR	LXR	0.5404	0.0094
PXR	LXR	0.68	0.0005
RAR	LXR	0.6657	0.0007
THRA	LXR	0.6815	0.0005
THRB	LXR	0.4771	0.0247
VDRA	LXR	0.5614	0.0066
VDRB	LXR	0.6894	0.0004
VEGF	LXR	0.5042	0.0167
ACTB	MRPS28	-0.4308	0.0453
AHR	MRPS28	-0.4986	0.0182
CYP3A	MRPS28	-0.4591	0.0316
ESR2	MRPS28	-0.6827	0.0005
GLUT1	MRPS28	-0.4873	0.0214
GR	MRPS28	0.5381	0.0098
PPARD	MRPS28	-0.677	0.0005
RAR	MRPS28	0.4681	0.028
RXR	MRPS28	-0.6849	0.0004
THRB	MRPS28	0.6928	0.0004
ACTB	MT	-0.4331	0.0441
ESR2	MT	-0.4421	0.0394
GLUT1	MT	-0.4478	0.0366
GR	MT	0.4308	0.0453
IGFBP1	MT	-0.4625	0.0302
PPARD	MT	-0.5065	0.0162
RXR	MT	-0.5901	0.0038
STAR	MT	-0.5212	0.0129
GR	PPARA	0.4297	0.0459
HEPC2	PPARA	0.6273	0.0018
HSD17B1	PPARA	0.4591	0.0316
AHR	PPARD	0.5234	0.0124
ESR1	PPARD	0.4737	0.0259
ESR2	PPARD	0.7154	0.0002
GLUT1	PPARD	0.4365	0.0423
HSD11B2	PPARD	0.4489	0.0361
VEGF	PR	0.4229	0.0499
GR	RAR	0.5291	0.0113
VEGF	RAR	0.5584	0.0069
AHR	RXR	0.5776	0.0049
CYP3A	RXR	0.4399	0.0405
ESR1	RXR	0.52	0.0131
ESR2	RXR	0.7222	0.0001
GLUT1	RXR	0.4873	0.0214
HSD11B2	RXR	0.5618	0.0065
IGFBP2	RXR	0.4286	0.0466
PPARD	RXR	0.7357	<.0001
ACTB	SHBG	0.4771	0.0247
CYP3A	SHBG	0.4105	0.0577
GAPDH	SHBG	0.4128	0.0562
GR	SHBG	-0.5099	0.0153
HSP70	SHBG	-0.5336	0.0105
HSP90A	SHBG	-0.5065	0.0162
HSP90B	SHBG	-0.4681	0.028
MT	SHBG	-0.694	0.0003
RAR	SHBG	-0.4929	0.0198
STAR	SHBG	0.6748	0.0006
THRB	SHBG	-0.4557	0.0331
HEPC2	SL (cm)	-0.4662	0.0288
HSP90B	SL (cm)	0.4611	0.0308
IGFBP1	SL (cm)	-0.5245	0.0122
IGFBP2	SL (cm)	-0.4747	0.0256
MT	SL (cm)	0.52	0.0131
RXR	SL (cm)	-0.6225	0.002
SHBG	SL (cm)	-0.5438	0.0089
STAR	SL (cm)	-0.4197	0.0518
VTG1	SL (cm)	0.4747	0.0256
VTG2	SL (cm)	0.5188	0.0134
Wt (g)	SL (cm)	0.845	<.0001
ZP3	SL (cm)	0.5868	0.0041
GAPDH	STAR	0.5325	0.0107
HEPC2	STAR	0.4263	0.0479
PPARA	T (ng/ml)	0.5234	0.0124
CYP19	THRA	0.4308	0.0453
GR	THRA	0.4286	0.0466
PXR	THRA	0.4332	0.044
RAR	THRA	0.7019	0.0003
VEGF	THRA	0.6047	0.0029
GR	THRB	0.7143	0.0002
RAR	THRB	0.6702	0.0006
THRA	THRB	0.6793	0.0005
RAR	VDRA	0.4168	0.0536
THRA	VDRA	0.5112	0.015
THRB	VDRA	0.4784	0.0243
VEGF	VDRA	0.414	0.0554
GR	VDRB	0.4545	0.0336
RAR	VDRB	0.4828	0.0229
THRA	VDRB	0.6522	0.001
THRB	VDRB	0.6059	0.0028
VDRA	VDRB	0.8461	<.0001
VEGF	VDRB	0.4805	0.0236
IGFBP5	VEGF	0.5867	0.0041
GR	VTG (ng/ug_protein)	0.415	0.0548
HSD17B1	VTG (ng/ug_protein)	0.411	0.0574
MR	VTG (ng/ug_protein)	0.5643	0.0062
PPARA	VTG (ng/ug_protein)	0.4723	0.0264
VTG2	VTG (ng/ug_protein)	-0.4564	0.0327
CYP19	VTG1	-0.4489	0.0361
ESR1	VTG1	-0.4331	0.0441
FXR	VTG1	-0.5697	0.0056
GR	VTG1	-0.467	0.0284
HEPC2	VTG1	-0.6104	0.0026
LXR	VTG1	-0.415	0.0548
STAR	VTG1	-0.4591	0.0316
THRA	VTG1	-0.4805	0.0236
VDRA	VTG1	-0.5134	0.0145
VDRB	VTG1	-0.4523	0.0346
ZP3	VTG1	0.9187	<.0001
CYP19	VTG2	-0.4263	0.0479
ESR1	VTG2	-0.4184	0.0526
FXR	VTG2	-0.6002	0.0031
GR	VTG2	-0.4681	0.028
HEPC2	VTG2	-0.642	0.0013
PPARA	VTG2	-0.4105	0.0577
THRA	VTG2	-0.4207	0.0512
THRB	VTG2	-0.4094	0.0585
VDRA	VTG2	-0.4903	0.0205
VDRB	VTG2	-0.4805	0.0236
VTG1	VTG2	0.965	<.0001
ZP3	VTG2	0.8769	<.0001
CYP1A	Wt (g)	0.4256	0.0483
HSP90B	Wt (g)	0.5524	0.0077
IGFBP1	Wt (g)	-0.6061	0.0028
IGFBP2	Wt (g)	-0.4244	0.049
MT	Wt (g)	0.4505	0.0354
RXR	Wt (g)	-0.601	0.0031
SHBG	Wt (g)	-0.5122	0.0148
STAR	Wt (g)	-0.4097	0.0583
VTG1	Wt (g)	0.5173	0.0137
VTG2	Wt (g)	0.5325	0.0107
ZP3	Wt (g)	0.5976	0.0033
AHR	ZP2	-0.7606	<.0001
ESR1	ZP2	-0.4286	0.0466
ESR2	ZP2	-0.5562	0.0072
GLUT1	ZP2	-0.5697	0.0056
HSD11B2	ZP2	-0.467	0.0284
LXR	ZP2	-0.4941	0.0194
PR	ZP2	-0.4692	0.0276
PXR	ZP2	-0.6258	0.0018
RXR	ZP2	-0.4896	0.0207
THRA	ZP2	-0.5697	0.0056
VDRA	ZP2	-0.4615	0.0306
VDRB	ZP2	-0.5878	0.004
VEGF	ZP2	-0.5663	0.006
CYP19	ZP3	-0.4252	0.0485
ESR1	ZP3	-0.5607	0.0066
FXR	ZP3	-0.4681	0.028
HEPC2	ZP3	-0.5042	0.0167
HSD11B2	ZP3	-0.5246	0.0122
IGFBP1	ZP3	-0.4568	0.0326
RXR	ZP3	-0.4873	0.0214
THRA	ZP3	-0.5031	0.017
VDRA	ZP3	-0.4987	0.0181
VDRB	ZP3	-0.4952	0.0191
VEGF	ZP3	-0.415	0.0548
ZP2	ZP3	0.45	0.0356
